# Supplementary material for: Biomarker-focused multi-drug combination therapy and repurposing trial in mdx mice
Source: PLoS One. 2021 Feb 22;16(2):e0246507. doi: 10.1371/journal.pone.0246507 (PMC7899329; doi:10.1371/journal.pone.0246507)
Supplement: S2 File — (XLSX) [file pone.0246507.s002.xlsx]

## Sheet: SomaScan Raw Data
																									SeqId	10336-3_3	10337-83_3	10339-48_3	10342-55_3	10344-334_3	10346-5_3	10351-51_3	10356-21_3	10358-33_3	10361-25_3	10362-35_3	10363-13_3	10364-6_3	10365-132_3	10366-11_3	10367-62_3	10370-21_3	10372-18_3	10990-21_3	11067-13_3	11071-1_3	11081-1_3	11089-7_3	11094-104_3
																									SomaId	SL019100	SL007136	SL001731	SL019096	SL005173	SL007221	SL007108	SL000455	SL003755	SL014684	SL002565	SL004097	SL004101	SL005184	SL001728	SL001716	SL004396	SL007229	SL017128	SL001791	SL000481	SL007151	SL000459	SL007361
																									TargetFullName	E3 ubiquitin-protein ligase CHIP	CCAAT/enhancer-binding protein beta	Gamma-enolase	E3 SUMO-protein ligase PIAS4	Interleukin-10 receptor subunit alpha	Signal transducer and activator of transcription 3	Interferon regulatory factor 1	Transcription factor AP-1	Induced myeloid leukemia cell differentiation protein Mcl-1	2'-5'-oligoadenylate synthase 1	Myc proto-oncogene protein	Mothers against decapentaplegic homolog 3	Mothers against decapentaplegic homolog 2	Interleukin-23	Platelet-derived growth factor receptor alpha	Interleukin-12	Signal transducer and activator of transcription 1-alpha/beta	Signal transducer and activator of transcription 6	Leucine-rich repeat serine/threonine-protein kinase 2	Osteocalcin	Interleukin-5	Glycerol-3-phosphate dehydrogenase [NAD(+)], cytoplasmic	Immunoglobulin A	Galectin-10
																									Target	CHIP	CEBPB	NSE	PIAS4	IL-10 Ra	STAT3	IRF1	c-Jun	Mcl-1	OAS1	c-Myc	SMAD3	SMAD2	IL-23	PDGFRA	IL-12	STAT1	STAT6	LRRK2	Osteocalcin	IL-5	GPDA	IgA	LPPL
																									UniProt	Q9UNE7	P17676	P09104	Q8N2W9	Q13651	P40763	P10914	P05412	Q07820	P00973	P01106	P84022	Q15796	P29460, Q9NPF7	P16234	P29459, P29460	P42224	P42226	Q5S007	P02818	P05113	P21695	P01876 P01877	Q05315
																									EntrezGeneID	10273	1051	2026	51588	3587	6774	3659	3725	4170	4938	4609	4088	4087	3593 51561	5156	3592 3593	6772	6778		632	3567	2819	3493 3494	1178
																									EntrezGeneSymbol	STUB1	CEBPB	ENO2	PIAS4	IL10RA	STAT3	IRF1	JUN	MCL1	OAS1	MYC	SMAD3	SMAD2	IL12B IL23A	PDGFRA	IL12A IL12B	STAT1	STAT6	LRRK2	BGLAP	IL5	GPD1	IGHA1 IGHA2	CLC
																									Organism	Human	Human	Human	Human	Human	Human	Human	Human	Human	Human	Human	Human	Human	Human	Human	Human	Human	Human	Human	Human	Human	Human	Human	Human
																									Units	RFU	RFU	RFU	RFU	RFU	RFU	RFU	RFU	RFU	RFU	RFU	RFU	RFU	RFU	RFU	RFU	RFU	RFU	RFU	RFU	RFU	RFU	RFU	RFU
																									Type	Protein	Protein	Protein	Protein	Protein	Protein	Protein	Protein	Protein	Protein	Protein	Protein	Protein	Protein	Protein	Protein	Protein	Protein	Protein	Protein	Protein	Protein	Protein	Protein
																									Dilution	5	5	2	5	2	2	2	5	5	5	5	2	5	5	5	5	5	2	2	2	5	5	0.5	5
																									PlateScale_Reference	240.05	261.4	688.05	241.65	1050.05	825.9	811.95	13009	254.4	89.95	134.75	1392.2	606.7	588.9	844.05	66.5	143.75	612.55	10174.9	4092.45	66.45	1020	270598	338.6
PlateId	SlideId	Subarray	SampleId	SampleType	PercentDilution	SampleMatrix	Barcode	Barcode2d	SampleNotes	SampleDescription	TimePoint	ExtIdentifier	SsfExtId	SampleGroup	SiteId	TubeUniqueID	Additional_Sample_Identifier	Subject_ID	Location_in_Box	HybControlNormScale	RowCheck	NormScale_2	NormScale_5	NormScale_0_5
Set 01	257711017308	8	1445	Sample	5	Serum	X175628	203811057		Serum	4 Weeks	EXID40000000251339	EID219831	BAIBA low		1445	Group 4	1498	Box 1, D5	0.994	PASS	1.071	1.079	1.036		1177.8	776.3	424.2	148.3	2055.8	13507.2	10711.7	39685.3	1057.1	112.7	139.8	2247.4	690.8	211.7	688.3	65.5	81	200.7	3018.2	16520.9	118.4	366.5	166	248.7
Set 01	257711016956	8	1499	Sample	5	Serum	X175666	203810858		Serum	4 Weeks	EXID40000000251331	EID219850	BAIBA high + Prednisolone		1499	Group 8	1407	Box 1, H1	1.025	PASS	1.068	1.076	1		898.4	908.2	2031.1	1277.9	2267.6	5115.3	18605	39910	592.1	130.6	153	2771.7	643.2	262.6	869.5	49.1	50.8	423.4	2781.6	2532.2	74	358	125.4	215.6
Set 01	257711017329	8	1435	Sample	5	Serum	X175646	203810877		Serum	4 Weeks	EXID40000000251323	EID219840	Rituximab + Prednisolone		1435	Group 6	1436	Box 1, F3	0.965	PASS	1.288	1.251	1.157		807.2	586.9	373.5	156.9	1927.4	5055.6	24657.3	42287.3	570	114.7	155	2447.2	604.4	225.8	708.3	74	92	178.8	3012.2	3236.3	121.7	382.7	165.2	242.7
Set 01	257711017328	8	1449	Sample	5	Serum	X175596	203811059		Serum	4 Weeks	EXID40000000251315	EID219815	Prednisolone		1449	Group 2	1449	Box 1, B1	0.978	PASS	1.142	1.133	1.109		996.3	646.4	357.3	153.9	1847.7	6334.1	21027.8	45209.6	824	93.9	149.6	2747.5	783.1	227.4	742	69.3	75.4	174.1	3014.7	3684.3	98.7	355.7	164.2	216.7
Set 01	257711017327	8	1450	Sample	5	Serum	X175658	203810806		Serum	4 Weeks	EXID40000000251307	EID219846	BAIBA low + Prednisolone		1450	Group 7	1431	Box 1, G3	0.921	PASS	1.344	1.334	1.244		889.1	537.4	377.2	149.1	1769.1	9909.2	22234.3	42196.7	861.4	104.8	137.6	2056	525.5	208.1	638.9	71.2	83	169.5	2974	7118.1	124.2	401.7	179.6	221.2
Set 01	257711017326	8	1443	Sample	5	Serum	X175648	203810857		Serum	4 Weeks	EXID40000000251049	EID219841	Rituximab + Prednisolone		1443	Group 6	1441	Box 1, F4	0.988	PASS	1.267	1.205	1.147		1032.6	671	368.9	135.2	1708.4	5731.6	20244.4	39140.3	712	96.2	155.7	2253.2	696.6	242.3	702.5	73.9	82	177.1	2905.4	3849.1	99.2	310.5	154.8	211.2
Set 01	257711017325	8	1410	Sample	5	Serum	X175638	203810831		Serum	4 Weeks	EXID40000000251041	EID219836	BAIBA High		1410	Group 5	1416	Box 1, E4	1.049	PASS	1.065	1.04	1.025		930.6	675.4	377.3	164.2	2110.7	7510.2	11291.8	39349.9	780.5	185.8	152.2	2658.4	676.9	238.1	747.7	72.4	76.5	185.7	3036	5546	129.2	350.6	152.1	207.5
Set 01	257711017324	8	1421	Sample	5	Serum	X175608	203811034		Serum	4 Weeks	EXID40000000251033	EID219821	Rituximab		1421	Group 3	1429	Box 1, C1	0.98	PASS	1.2	1.235	1.214		1405.7	608.3	282.8	173.8	2094.4	6512.1	10290	52966.5	664.1	93.6	130.2	3275.1	995	214.1	690.2	59.2	75.3	175.9	2907.7	3226.6	114.5	447.8	169.3	214.6
Set 01	257711017323	8	1405	Sample	5	Serum	X175600	203810986		Serum	4 Weeks	EXID40000000251025	EID219817	Prednisolone		1405	Group 2	1405	Box 1, B3	1.024	PASS	0.794	0.569	0.553		574.1	684.3	902.4	537.6	1688	4316.5	14577.7	22455.5	499.8	412.5	451.7	2675.1	708.2	451.5	956.8	107.3	331.2	524.9	2355.4	3557.5	212.3	801.9	307.2	510.5
Set 01	257711017308	7	1489	Sample	5	Serum	X175660	203810785	Reddish	Serum	4 Weeks	EXID40000000251338	EID219847	BAIBA low + Prednisolone		1489	Group 7	1450	Box 1, G4	0.949	FLAG	0.16	0.2	0.207		4518	1229.1	296.1	350.9	1008.2	8525.4	3760.4	21355.5	443	68.4	140.2	13187.5	4580.3	294.6	773.6	60.2	71.5	357.3	3344.7	3203.8	83.8	371.1	195	352.5
Set 01	257711016956	7	1493	Sample	5	Serum	X175640	203810808		Serum	4 Weeks	EXID40000000251330	EID219837	BAIBA High		1493	Group 5	1493	Box 1, E5	1.055	PASS	0.603	0.617	0.767		3795.3	1018.6	343.9	282.2	1414	8065.7	5817.9	49911.9	1007	85.8	143.1	7413.1	2046.5	312	803.6	50.4	60.4	240.5	3374.4	5617.7	86.2	361	198.2	300.6
Set 01	257711017328	7	1415	Sample	5	Serum	X175642	203810807		Serum	4 Weeks	EXID40000000251314	EID219838	Rituximab + Prednisolone		1415	Group 6	1415	Box 1, F1	0.989	PASS	1.003	0.97	1		633.1	686	382.7	141.5	2173.4	8337.2	30456.4	35094.3	697.3	110.3	152.8	2075.3	507.3	226.8	818.9	76.2	76.6	179.1	3073.6	6954.2	116.2	338.9	162.8	231.7
Set 01	257711017327	7	1496	Sample	5	Serum	X175612	203811058		Serum	4 Weeks	EXID40000000251306	EID219823	Rituximab		1496	Group 3	1442	Box 1, C3	0.966	PASS	1.15	1.124	1.135		1557.7	695.4	298.9	164.7	1683.7	6982.3	8203	46517.3	954.8	88.5	139.1	3160.7	914.5	239.5	636.3	71.1	75.6	174.9	2731	4201.1	115.7	395.5	174.1	206.9
Set 01	257711017326	7	1416	Sample	5	Serum	X175636	203810832		Serum	4 Weeks	EXID40000000251048	EID219835	BAIBA High		1416	Group 5	1484	Box 1, E3	0.986	PASS	0.413	0.442	0.474		2661.8	975.1	284.1	229.6	1233.7	7477.4	4261.1	41220.9	574.2	69.6	145.4	8479.5	2312.4	281.3	849.2	69.3	67	240.4	2717.3	2639.8	86.5	275	169.2	267
Set 01	257711017325	7	1427	Sample	5	Serum	X175678	203810828		Serum	4 Weeks	EXID40000000251040	EID219856	Rituximab + BAIBA low + Prednisolone		1427	Group 9	1409	Box 1, I1	1.055	PASS	0.867	0.823	0.765		891.6	978	829.6	304.3	1381.7	4317.7	11555.5	37930.7	457.9	90.4	172.7	3466.2	750	293	788	80.6	73	276.5	2390	1800.5	97.6	317.8	145.7	269.3
Set 01	257711017324	7	1414	Sample	5	Serum	X175668	203810853		Serum	4 Weeks	EXID40000000251032	EID219851	BAIBA high + Prednisolone		1414	Group 8	1414	Box 1, H2	0.982	PASS	1.3	1.174	1.109		871.4	682.8	716.7	977.3	1368.2	3922.7	16737.8	42188.3	508	112.4	150.2	3293	662.1	233.5	521.6	71.2	72.9	197.6	2330.6	2361.9	112.6	379	147.3	209.5
Set 01	257711017323	7	1482	Sample	5	Serum	X175622	203811014		Serum	4 Weeks	EXID40000000251024	EID219828	BAIBA low		1482	Group 4	1495	Box 1, D2	0.975	FLAG	0.314	0.369	0.387		3356.7	915.6	283.9	310	1018.4	11326.9	2850.3	34716.4	725.1	68.3	120.3	12493.7	5153	280.5	696.6	56.4	73.4	270.3	2518.7	2989.4	81.7	381.6	259.5	277.5
Set 01	257711017308	6	1487	Sample	5	Serum	X175590	203811012		Serum	4 Weeks	EXID40000000251337	EID219812	MDX Control		1487	Group 1	1487	Box 1, A4	0.957	PASS	0.997	1.022	1.004		924.4	520.3	354.6	144.8	1891.6	8934.8	10031.2	36376.9	684.9	94.8	139.7	2560.1	785.2	194.5	699.2	74.7	80.2	182.8	2779.1	7822.1	106.2	322	163.5	221.9
Set 01	257711016956	6	1442	Sample	5	Serum	X175610	203811037		Serum	4 Weeks	EXID40000000251329	EID219822	Rituximab		1442	Group 3	1496	Box 1, C2	1.069	PASS	0.968	1.044	1.04		1742.1	811.8	327.3	158.5	2201.3	9064.1	10775.8	51319	1304.1	62.6	105.3	3598.7	1010.3	222.5	876.5	34.8	34.9	155.7	3329.4	7639	73.2	410.3	139.1	235.8
Set 01	257711017329	6	1430	Sample	5	Serum	X175712	203810850		Serum	4 Weeks	EXID40000000251321	EID219873	Rituximab + BAIBA low + Vamorolone		1430	Group 11	1426	Box 1, J10	1.005	PASS	0.956	0.988	0.93		1852.5	693.7	319.7	178.1	1962.9	6009.9	13195.5	46575.2	521.6	94.1	149.3	3733.7	1375.9	239.4	673.5	68.9	75.9	184.3	2742.4	2553.7	99	346.1	152.8	217.6
Set 01	257711017328	6	1480	Sample	5	Serum	X175706	203810788		Serum	4 Weeks	EXID40000000251313	EID219870	Rituximab + BAIBA low + Vamorolone		1480	Group 11	1430	Box 1, G10	1.01	PASS	0.933	1.081	1.053		1078.2	731.6	418.3	143.4	1712.5	7057.8	17853.8	37282.4	606.9	88	154.3	2110.7	579.3	244.2	646.4	72.1	74.4	252.4	2753.4	8006.8	113.3	357.7	180.2	206.1
Set 01	257711017326	6	1408	Sample	5	Serum	X175696	203810851		Serum	4 Weeks	EXID40000000251047	EID219865	Vamorolone		1408	Group 10	1408	Box 1, J4	1.025	PASS	1.441	1.409	1.223		757.6	501.2	365.2	121.1	2408.8	6399.9	20791.5	38618	696.1	110.2	143	1992.3	536.7	206.6	573.2	72	76.5	170.6	2884.3	5307.2	131.3	361.6	131.6	205.9
Set 01	257711017325	6	1423	Sample	5	Serum	X175592	203811035		Serum	4 Weeks	EXID40000000251039	EID219813	MDX Control		1423	Group 1	1423	Box 1, A5	1.028	PASS	1.286	1.267	1.136		564.5	398.9	372.4	132.9	2066.4	6899.4	12585.9	38285.4	765.1	125.8	138.6	1813.2	543.1	189.8	544.9	72.3	90.9	165.5	2633.7	6059.4	126.8	363	145.8	184.3
Set 01	257711017324	6	1407	Sample	5	Serum	X175672	203810834		Serum	4 Weeks	EXID40000000251031	EID219853	BAIBA high + Prednisolone		1407	Group 8	1432	Box 1, H4	0.95	PASS	1.064	1.034	1.046		1124	696.5	307.4	193.8	1387.3	5159.4	14179.9	55131.4	581.8	91.7	145.4	3426	1426.9	251.6	581.7	70.5	74.2	190.1	2562.1	3720.7	98.3	388.1	165	225.5
Set 01	257711017323	6	1448	Sample	5	Serum	X175584	203810987		Serum	4 Weeks	EXID40000000251023	EID219809	MDX Control		1448	Group 1	1448	Box 1, A1	0.949	PASS	1.201	1.181	1.123		919	554.7	296.9	179.3	1583.6	4678.8	12488.6	51070.7	559.1	96.6	143.3	3020.1	1184.3	211.3	542.4	69.4	71.3	175.9	2700.6	2748.4	110.2	436.4	189.5	201.8
Set 01	257711017308	5	1431	Sample	5	Serum	X175662	203810876		Serum	4 Weeks	EXID40000000251336	EID219848	BAIBA low + Prednisolone		1431	Group 7	1446	Box 1, G5	0.956	PASS	1.158	1.155	1.112		982.3	606.4	365	135.9	1832.8	6125.1	17110.5	36414.4	594.8	106.2	148.9	2499.4	817.2	224.1	776.7	69.9	80.3	179.6	2866.2	3849.8	100.5	317.2	144.8	221.6
Set 01	257711017329	5	1492	Sample	5	Serum	X175626	203811038		Serum	4 Weeks	EXID40000000251320	EID219830	BAIBA low		1492	Group 4	1482	Box 1, D4	0.983	PASS	1.058	1.036	1.059		1054.3	490.7	915.3	577.9	2128.9	7667.9	11286.6	45231.3	716.1	87.2	120.3	2831.9	894.6	198	581.1	65.6	70.4	263.2	2816.7	5816.6	113	503.2	153.1	191.2
Set 01	257711017328	5	1422	Sample	5	Serum	X175704	203810803		Serum	4 Weeks	EXID40000000251312	EID219869	Rituximab + BAIBA low + Vamorolone		1422	Group 11	1404	Box 1, F10	0.998	PASS	0.752	0.761	0.744		1563	942.2	316.7	167.1	1521	5325.7	8088	35613.7	378.5	84.9	173.7	4077.1	1665.7	279.4	833.3	80	71.4	230.9	2801.9	1797.4	97.5	289.7	149.5	256.5
Set 01	257711017327	5	1418	Sample	5	Serum	X175606	203811013		Serum	4 Weeks	EXID40000000251304	EID219820	Prednisolone		1418	Group 2	1418	Box 1, B6	0.956	PASS	0.51	0.559	0.598		2116.2	982.2	316	273.1	1376.1	6096.8	6523.6	39855.4	513.2	105.5	172.8	6886.9	1502.3	266	761.6	69.9	90.3	251.1	2444	3240.5	97.4	345.2	224.4	303.5
Set 01	257711017326	5	1413	Sample	5	Serum	X175652	203810833		Serum	4 Weeks	EXID40000000251046	EID219843	Rituximab + Prednisolone		1413	Group 6	1443	Box 1, F6	0.969	PASS	0.808	0.793	0.772		1183.6	866.3	370.1	176.9	1645.2	5263.3	19840.9	36601.7	444.2	121.6	163.8	3204.6	797.1	266.2	918.8	75.6	74	213.3	2975.6	2940.1	99.3	273.3	139.7	248.9
Set 01	257711017325	5	1404	Sample	5	Serum	X175710	203810861		Serum	4 Weeks	EXID40000000251038	EID219872	Rituximab + BAIBA low + Vamorolone		1404	Group 11	1422	Box 1, I10	1.014	PASS	0.829	0.826	0.86		1086.7	738.1	440.6	153.3	2326.6	12274.5	15842.7	37332.9	878.6	95.5	141.4	2695.5	719.3	239.6	834.2	66	72.1	205.1	3322.8	16489.4	104.9	282.5	139.6	215.9
Set 01	257711017324	5	1488	Sample	5	Serum	X175618	203810990		Serum	4 Weeks	EXID40000000251030	EID219826	Rituximab		1488	Group 3	1411	Box 1, C6	0.954	PASS	0.861	0.825	0.875		1042	807.7	479.3	302.3	1668.1	5150.5	8305.9	39274.7	771.9	91.6	141.9	2841.2	796.9	254.2	750.8	66.5	79	219	2828.5	4059.7	121.5	424.7	194.2	229.5
Set 01	257711017308	4	1484	Sample	5	Serum	X175634	203810855		Serum	4 Weeks	EXID40000000251335	EID219834	BAIBA High		1484	Group 5	1434	Box 1, E2	1.041	PASS	1.236	1.206	1.142		783.1	535.6	332	140.2	1940.2	4265.5	13569.8	44693	654.1	95.5	142	2887.6	694.1	219.9	576.3	71	82.2	178.8	2534.4	2763.5	143.4	425.4	172.9	199.1
Set 01	257711016956	4	1411	Sample	5	Serum	X175614	203810879		Serum	4 Weeks	EXID40000000251327	EID219824	Rituximab		1411	Group 3	1488	Box 1, C4	1.119	PASS	1.505	1.621	1.516		1162.2	532.1	422.6	154.1	1977.2	9553.7	12477.5	36902.9	1125.7	101.1	161.1	1919.5	638.3	205	618.3	65.8	76.1	186.4	2977	11665.2	132	464.3	171.3	213.3
Set 01	257711017329	4	1420	Sample	5	Serum	X175694	203810860		Serum	4 Weeks	EXID40000000251319	EID219864	Vamorolone		1420	Group 10	1437	Box 1, J3	0.934	PASS	1.02	1	0.972		676.1	841.7	355.6	177.6	1865	3523.7	18873.8	39924.9	399.5	93.4	167.9	3258.4	575.6	284.2	716.3	76.7	79.6	212.2	2902.9	2212.3	114.5	362.6	157	224.5
Set 01	257711017328	4	1444	Sample	5	Serum	X175686	203810804		Serum	4 Weeks	EXID40000000251311	EID219860	Rituximab + BAIBA low + Prednisolone		1444	Group 9	1412	Box 1, I5	1.002	PASS	1.008	0.961	1.013		1166.1	795.9	345.9	182.3	1448.7	5361.5	15006.2	42355.6	735.1	81.3	149.8	2938.7	872.1	261.2	787.7	70.6	70.8	185.7	2791.3	3183.9	81.7	285.6	142.7	222
Set 01	257711017327	4	1485	Sample	5	Serum	X175604	203811010		Serum	4 Weeks	EXID40000000251303	EID219819	Prednisolone		1485	Group 2	1485	Box 1, B5	0.995	PASS	1.356	1.282	1.247		1134.8	571.1	352.3	158.3	1588.7	6453.5	22843.7	47001.2	551.8	102.2	170.2	3069.5	819.7	222.4	577.6	73.1	84.8	174.5	2630.5	2648.8	120.7	381.2	160.3	200.2
Set 01	257711017326	4	1479	Sample	5	Serum	X175602	203810989		Serum	4 Weeks	EXID40000000251045	EID219818	Prednisolone		1479	Group 2	1479	Box 1, B4	1.044	PASS	0.846	0.882	0.911		1348.2	670	426.1	152	1612	11898	16429.6	41694.7	826.2	87.9	156.7	3062	921.8	240.4	750	68.9	71.8	337.4	2877	9686.8	97.6	291.4	150.6	220.3
Set 01	257711017325	4	1490	Sample	5	Serum	X175688	203810786		Serum	4 Weeks	EXID40000000251037	EID219861	Rituximab + BAIBA low + Prednisolone		1490	Group 9	1427	Box 1, I6	1.062	PASS	1.117	1.145	1.141		1053.8	572.6	380.2	156.9	1602	8823.9	19266.5	46869.6	820.3	106.8	150.2	2590.2	665.6	231.1	660.1	72.1	87.4	181.5	2594.2	5998.9	115.6	332.1	153	223.4
Set 01	257711017323	4	1476	Sample	5	Serum	X175692	203810875		Serum	4 Weeks	EXID40000000251021	EID219863	Vamorolone		1476	Group 10	1494	Box 1, J2	1.021	PASS	0.902	0.928	0.966		1528.8	730.8	336	189.5	2021.8	8411.8	11416.4	45022.3	702.8	100.9	136.4	3411.1	1089.5	239.7	752.2	65.7	75.1	199.4	3069.8	6749.6	104.6	370.1	178	221.4
Set 01	257711017308	3	1426	Sample	5	Serum	X175702	203810812		Serum	4 Weeks	EXID40000000251334	EID219868	Rituximab + BAIBA low + Vamorolone		1426	Group 11	1428	Box 1, E10	1.096	PASS	0.774	0.779	0.836		2101.6	927.2	364.1	174.4	1606.9	5779.7	10892.2	38897.7	409.6	88.1	154.6	4164.5	1212.7	281.9	780.5	72.8	73.6	223.3	2601.4	2871.3	100.7	337.5	175.1	253.1
Set 01	257711016956	3	1432	Sample	5	Serum	X175670	203810852		Serum	4 Weeks	EXID40000000251326	EID219852	BAIBA high + Prednisolone		1432	Group 8	1499	Box 1, H3	1.11	PASS	1.348	1.346	1.386		1040.5	636.4	411.1	141.4	1937.5	10819.2	24297	44020.5	1226.9	80.6	140.9	2498.6	519.3	225.6	709.1	51.5	70	182	3162.7	9638.9	119.6	518.8	180.2	217.4
Set 01	257711017329	3	1498	Sample	5	Serum	X175630	203810878		Serum	4 Weeks	EXID40000000251318	EID219832	BAIBA low		1498	Group 4	1481	Box 1, D6	0.977	PASS	1.044	1.031	1.056		1350.1	648.2	331.6	160.5	1903.4	6449.3	11680.4	38537.8	795	96.6	153.1	3191.9	976.4	234.1	703.1	69.8	76.1	177.3	2969.9	4808.6	114.3	378.3	171.9	209.8
Set 01	257711017328	3	1419	Sample	5	Serum	X175700	203810827		Serum	4 Weeks	EXID40000000251310	EID219867	Vamorolone		1419	Group 10	1476	Box 1, J6	0.968	PASS	1.089	1.105	1.047		1248.8	714.9	344.3	150.7	1815.3	4744.8	12768.6	51627.5	495.2	92.8	151.3	3401.2	857.3	245.1	607.3	69.9	77.2	183.5	2688	2234.5	110.9	337.3	164.1	215.1
Set 01	257711017327	3	1441	Sample	5	Serum	X175650	203810854		Serum	4 Weeks	EXID40000000251302	EID219842	Rituximab + Prednisolone		1441	Group 6	1435	Box 1, F5	0.981	PASS	0.908	0.939	0.944		900.4	756.2	354.5	166.5	1883.2	7548.1	26169.9	42188.4	808.4	101	149.8	2483.1	694.6	249.5	874.8	68.3	75.7	184.1	3254.5	8322.7	109.4	344.8	156	234
Set 01	257711017325	3	1440	Sample	5	Serum	X175674	203810835		Serum	4 Weeks	EXID40000000251036	EID219854	BAIBA high + Prednisolone		1440	Group 8	1491	Box 1, H5	1.059	PASS	0.771	0.759	0.77		1573.1	996.7	1346.5	145.8	1377.9	4980.6	13724.3	33725.2	420.1	91	183.7	3587.4	953.4	295.3	948.9	75.3	78.8	227.8	2719.3	1792.2	95.2	241.4	150.8	257.3
Set 01	257711017324	3	1428	Sample	5	Serum	X175708	203810874		Serum	4 Weeks	EXID40000000251028	EID219871	Rituximab + BAIBA low + Vamorolone		1428	Group 11	1480	Box 1, H10	0.995	PASS	1.035	1.017	0.939		893.9	894.5	371.3	174.6	1742.5	3955.1	15073.3	38813.5	409.9	91.8	164.3	2932.5	617.4	277.6	717.7	74.3	78.1	205.9	2706.9	2011.8	105	335.3	159.6	213.2
Set 01	257711017323	3	1429	Sample	5	Serum	X175616	203810985		Serum	4 Weeks	EXID40000000251020	EID219825	Rituximab		1429	Group 3	1421	Box 1, C5	1.051	PASS	0.643	0.628	0.711		1289	1021.5	342.7	191.7	1611.7	7049.2	7714.7	37160.9	734	103.5	182.3	3857.6	1250.3	279.7	934.7	74.3	70.6	205.8	2885.3	4621.2	88.1	327	174.8	239.2
Set 01	257711017308	2	1438	Sample	5	Serum	X175594	203811036		Serum	4 Weeks	EXID40000000251333	EID219814	MDX Control		1438	Group 1	1438	Box 1, A6	1.095	PASS	1.111	1.159	1.168		1071.7	385.5	428.7	128.8	2156.2	12856.8	15738.5	34806	872.7	94.1	125.7	1754.4	677.5	164.2	626.4	61	75.5	162	3091.1	12587.5	126.9	366.3	144.2	190.6
Set 01	257711016956	2	1495	Sample	5	Serum	X175620	203811009		Serum	4 Weeks	EXID40000000251325	EID219827	BAIBA low		1495	Group 4	1445	Box 1, D1	1.132	PASS	0.894	0.987	0.991		1078.6	857.5	347.3	175.3	1954.3	5426.9	8387.4	37907.5	722.3	83.6	163.5	3487.9	1065.5	251	1044.9	65.2	57.5	191.8	2935	3939.3	105.9	387.8	205	261.7
Set 01	257711017329	2	1409	Sample	5	Serum	X175684	203810805		Serum	4 Weeks	EXID40000000251317	EID219859	Rituximab + BAIBA low + Prednisolone		1409	Group 9	1490	Box 1, I4	0.994	PASS	1.497	1.386	1.268		557.6	451.9	411	125	2125.2	5350.2	37199.4	28413.7	632.5	118.4	168.8	1529.8	458.7	188.9	584.2	78.1	87.1	168.4	2847.5	2549.2	129.5	404.3	145.5	187.9
Set 01	257711017328	2	1434	Sample	5	Serum	X175632	203810856		Serum	4 Weeks	EXID40000000251309	EID219833	BAIBA High		1434	Group 5	1410	Box 1, E1	0.997	PASS	0.992	0.97	1.024		1378.3	668.9	1888.6	1135.2	2273.5	8239.5	9898	34740.1	983.8	120	146.1	2746	652.2	243	696.4	70.5	70.9	326.2	2899.8	7276.8	121.8	343	155.3	196.2
Set 01	257711017327	2	1494	Sample	5	Serum	X175690	203810787		Serum	4 Weeks	EXID40000000251301	EID219862	Vamorolone		1494	Group 10	1420	Box 1, J1	1.013	PASS	1.003	1	1.021		874.6	704.7	422.6	145.1	1993.6	11953.7	18329.6	36475.4	892.3	92.3	143.1	2121.8	507.3	230.2	697.3	73.6	78.4	201.3	2936.9	13516.2	130.1	360.5	143.1	205.4
Set 01	257711017326	2	1491	Sample	5	Serum	X175676	203810829		Serum	4 Weeks	EXID40000000251043	EID219855	BAIBA high + Prednisolone		1491	Group 8	1440	Box 1, H6	1.035	PASS	1.241	1.191	1.155		869.7	565.4	375.2	148	1834.7	5435.8	29347.7	40539	604	120.1	160.5	2501.9	659.3	224.6	660.4	75.4	78.2	170.3	2832.4	2702.9	104.2	308.7	148.6	198.4
Set 01	257711017325	2	1446	Sample	5	Serum	X175656	203810809		Serum	4 Weeks	EXID40000000251035	EID219845	BAIBA low + Prednisolone		1446	Group 7	1489	Box 1, G2	1.072	PASS	0.577	0.596	0.632		1533	1001.6	318.9	226.7	1262.4	4779.7	8818.9	49095.1	501.9	82.2	158.6	8954.1	1045.3	304.2	773	74.5	74.8	273.2	2606.8	3159.3	95.6	299.8	168.7	277.9
Set 01	257711017324	2	1412	Sample	5	Serum	X175680	203810810		Serum	4 Weeks	EXID40000000251027	EID219857	Rituximab + BAIBA low + Prednisolone		1412	Group 9	1401	Box 1, I2	0.98	PASS	0.858	0.81	0.822		1078.9	966.2	619.1	285.6	1495.8	5301.4	13791.8	39231.3	553.7	345.9	176.5	3055.6	683.8	290.1	832.8	74.2	69.4	251.4	2695	2994.4	88.8	298.5	183.9	232.2
Set 01	257711017323	2	1481	Sample	5	Serum	X175624	203811033		Serum	4 Weeks	EXID40000000251019	EID219829	BAIBA low		1481	Group 4	1492	Box 1, D3	1.007	PASS	0.782	0.746	0.855		869.3	777.2	453.3	155.9	1839.7	9812.4	13450.6	39617.2	722	84.2	133.5	2344.3	844.7	230.2	814.5	64.4	70.5	209	2966	10654.2	98.6	358.3	181.2	222.1
Set 01	257711016956	1	1447	Sample	5	Serum	X175586	203810988		Serum	4 Weeks	EXID40000000251324	EID219810	MDX Control		1447	Group 1	1447	Box 1, A2	1.115	PASS	1.151	1.236	1.231		2011	742.6	307.5	172	1684.4	8630.2	10112	43802.2	802	64.5	141.4	3245.2	1148.8	248.5	679.7	58.2	67.8	183.3	2656.1	3305.4	117.8	401.3	179.7	218.1
Set 01	257711017329	1	1401	Sample	5	Serum	X175682	203810811		Serum	4 Weeks	EXID40000000251316	EID219858	Rituximab + BAIBA low + Prednisolone		1401	Group 9	1444	Box 1, I3	0.937	PASS	0.586	0.543	0.509		882.3	1362.5	627.8	245.5	2162.2	2615.9	8753	29508.1	262.3	207.8	293.8	2809	1494.5	378.2	1250	254.6	124.7	311.1	4292.4	2478.3	93.8	261.1	163.1	315.2
Set 01	257711017328	1	1483	Sample	5	Serum	X175664	203810859		Serum	4 Weeks	EXID40000000251308	EID219849	BAIBA low + Prednisolone		1483	Group 7	1483	Box 1, G6	0.929	PASS	0.451	0.505	0.533		2448.9	1000.8	272.8	240.8	1228.5	7482.2	6770.2	40750.7	767.6	74.3	142.6	9481.6	1698.2	283.2	855.9	65.9	69	258.3	2857.1	4007.4	85.5	280.5	182.6	288
Set 01	257711017327	1	1439	Sample	5	Serum	X175598	203797604		Serum	4 Weeks	EXID40000000251050	EID219816	Prednisolone		1439	Group 2	1439	Box 1, B2	0.929	PASS	0.864	0.902	0.879		1276.6	748.2	334.6	174.6	1369.3	5793.2	13537.6	41151.7	583.3	100.1	159	3680.2	1169.9	246.7	765.9	69.6	70.5	202	2707.5	3141.7	97.4	299.4	160.1	238.3
Set 01	257711017326	1	1486	Sample	5	Serum	X175644	203810784		Serum	4 Weeks	EXID40000000251042	EID219839	Rituximab + Prednisolone		1486	Group 6	1413	Box 1, F2	0.982	PASS	0.995	0.991	0.971		836.1	836	344.5	155.7	1510.5	4450.7	18722.3	40785.4	559.6	92.5	170.6	2842.4	701.8	281.5	837.3	78.2	82.4	190	2764.4	2507.5	111.4	293.6	144.6	236
Set 01	257711017325	1	1437	Sample	5	Serum	X175698	203810836		Serum	4 Weeks	EXID40000000251034	EID219866	Vamorolone		1437	Group 10	1419	Box 1, J5	1.017	PASS	1.08	1.062	1.08		941.8	685.3	332.8	145.2	1912.2	3784	12752.8	39129	615.5	103.9	161.4	3002.6	699.1	249.6	596.9	77.8	77.9	188.5	2564.1	2560.9	119.1	290.8	143.2	201.2
Set 01	257711017324	1	1417	Sample	5	Serum	X175654	203810830		Serum	4 Weeks	EXID40000000251026	EID219844	BAIBA low + Prednisolone		1417	Group 7	1417	Box 1, G1	0.951	PASS	0.438	0.432	0.438		1393.6	1371.7	331.2	272.9	1139.8	4184	8002.6	35876.7	297.9	91.9	197	6226.9	952.3	349.1	1098.1	76.1	95	313	3242.5	2084.2	101.8	340.6	184	319.8
Set 01	257711017323	1	1402	Sample	5	Serum	X175588	203811011		Serum	4 Weeks	EXID40000000251018	EID219811	MDX Control		1402	Group 1	1402	Box 1, A3	0.974	PASS	1.52	1.492	1.301		765.6	506.8	350	146.1	2167.4	5595.1	13792	40849	755.9	128.3	152.4	2003.7	522.5	200.2	750	76.8	86.1	170.6	2889.9	2969.9	135.8	462.4	170.3	200.7
[truncated: 1,286 more columns]
